# Supplementary material for: Improving Adherence to the Mediterranean Diet in Early Pregnancy Using a Clinical Decision Support System; A Randomised Controlled Clinical Trial
Source: Nutrients. 2023 Jan 14;15(2):432. doi: 10.3390/nu15020432 (PMC9866975; doi:10.3390/nu15020432)
Supplement: Supplementary file 1 [file nutrients-15-00432-s001.zip]

Archive with 1 entries (1 files):
- nutrients-2109371-Supplementary Table S1.pdf
